# Supplementary material for: Phenotypic Plasticity of Yield and Yield-Related Traits Contributing to the Wheat Yield in a Doubled Haploid Population
Source: Plants (Basel). 2023 Dec 20;13(1):17. doi: 10.3390/plants13010017 (PMC10780773; doi:10.3390/plants13010017)
Supplement: Supplementary file 1 [file plants-13-00017-s001.zip]

Archive with 2 entries (2 files):
- File S1.xlsx
- Supplementary table.pdf
