# Supplementary material for: Phenotypic Plasticity of Yield and Yield-Related Traits Contributing to the Wheat Yield in a Doubled Haploid Population
Source: Plants (Basel). 2023 Dec 20;13(1):17. doi: 10.3390/plants13010017 (PMC10780773; doi:10.3390/plants13010017)
Supplement: Supplementary file 1 [file plants-13-00017-s001.zip › File S1.xlsx]

## Sheet: SEA ALL traits
Trait

## Sheet: SEA TKW
Trait

## Sheet: SEA Seed.Length
Trait

## Sheet: SEA Spikelet.Num
Trait

## Sheet: SEA Seed.Num
Trait

## Sheet: SEA Grain.Weight
Trait

## Sheet: SEA Seed.Compact
Trait

## Sheet: SEA GPC
Trait

## Sheet: SEA SPC
Trait

## Sheet: SEA HI
Trait

[truncated: 2 more sheets: SEA NHI, SEA NUE]
